# Supplementary material for: Characterizing the Contaminant-Adhesion of a Dibenzofuran Degrader Rhodococcus sp
Source: Microorganisms. 2025 Jan 6;13(1):93. doi: 10.3390/microorganisms13010093 (PMC11767811; doi:10.3390/microorganisms13010093)
Supplement: Supplementary file 1 [file microorganisms-13-00093-s001.zip]

Archive with 1 entries (1 files):
- microorganisms-3389874-supplementary.pdf
